# Supplementary material for: A Small Molecule Stabilizer of the MYC G4-Quadruplex Induces Endoplasmic Reticulum Stress, Senescence and Pyroptosis in Multiple Myeloma
Source: Cancers (Basel). 2020 Oct 13;12(10):2952. doi: 10.3390/cancers12102952 (PMC7650714; doi:10.3390/cancers12102952)
Supplement: Supplementary file 1 [file cancers-12-02952-s001.zip]

Archive with 3 entries (2 files):
- cancers-935985-supplementary/
- cancers-935985-supplementary/cancers-935985 Figure S1 and S2.pdf
- cancers-935985-supplementary/cancers-935985 Table S1 and S2.xlsx
