# Supplementary material for: A Small Molecule Stabilizer of the MYC G4-Quadruplex Induces Endoplasmic Reticulum Stress, Senescence and Pyroptosis in Multiple Myeloma
Source: Cancers (Basel). 2020 Oct 13;12(10):2952. doi: 10.3390/cancers12102952 (PMC7650714; doi:10.3390/cancers12102952)
Supplement: Supplementary file 1 [file cancers-12-02952-s001.zip › cancers-935985-supplementary/cancers-935985 Table S1 and S2.xlsx]

## Sheet: Table S1
Table S1. D089 responsive genes after treatment (normalized gene expression >14 (50th percentile threshold; at least 1.7 log2 fold(FC) (70th percentile)).
Gene	Expr_DMSO	Expr_0.5hr	Expr_1hr	Expr_2hr	Expr_4hr	Expr_8hr	FC_0.5hr	FC_1hr	FC_2hr	FC_4hr	FC_8hr	log2Expr_DMSO	log2Expr_0.5hr	log2Expr_1hr	log2Expr_2hr	log2Expr_4hr	log2Expr_8hr	log2FC_0.5hr	log2FC_1hr	log2FC_2hr	log2FC_4hr	log2FC_8hr
SPRY1	39.5851	34.2319	35.2905	15.3641	13.7041	16.1801	-1.15638	-1.12169	-2.57647	-2.88855	-2.44653	5.30689	5.09727	5.14121	3.94149	3.77654	4.01615	-0.209614	-0.165678	-1.3654	-1.53034	-1.29074
MAP2K6	26.9515	40.1003	43.1328	43.8973	23.1916	12.9441	1.48787	1.60038	1.62875	-1.16212	-2.08215	4.7523	5.32554	5.43071	5.45606	4.53553	3.69422	0.573244	0.678418	0.703766	-0.216764	-1.05808
WNT5A	772.33	411.761	500.602	397.271	371.066	384.008	-1.87567	-1.5428	-1.94409	-2.08138	-2.01124	9.59307	8.68566	8.96752	8.63398	8.53553	8.58499	-0.90741	-0.625554	-0.959094	-1.05754	-1.00808
PLA2G4A	230.773	206.37	169.917	195.343	134.933	120.811	-1.11825	-1.35815	-1.18137	-1.71027	-1.91019	7.85033	7.68909	7.40869	7.60987	7.0761	6.91661	-0.161241	-0.44164	-0.240461	-0.774228	-0.933716
DUSP2	14.318	6.84639	13.0706	7.68204	14.7583	7.55071	-2.09132	-1.09544	-1.86383	1.03075	-1.89625	3.83976	2.77534	3.70825	2.94149	3.88346	2.91661	-1.06442	-0.131511	-0.89827	0.0436964	-0.923147
MYC	1154.71	1170.73	1352.8	845.024	592.441	632.102	1.01388	1.17156	-1.36648	-1.94907	-1.82677	10.1733	10.1932	10.4017	9.72285	9.21053	9.30401	0.0198864	0.228426	-0.450461	-0.962782	-0.869295
PIK3CA	165.92	187.787	176.452	211.805	193.966	284.77	1.13179	1.06348	1.27654	1.16903	1.7163	7.37435	7.55295	7.46314	7.72659	7.59966	8.15365	0.178603	0.0887876	0.352243	0.225314	0.779304
AKT3	154.971	170.182	181.681	192.051	181.316	266.432	1.09815	1.17235	1.23927	1.17	1.71923	7.27586	7.41093	7.50526	7.58534	7.50237	8.05762	0.135073	0.229403	0.309487	0.226507	0.781766
STAT3	178.554	204.414	199.979	216.194	215.05	308.5	1.14483	1.11999	1.21081	1.2044	1.72777	7.48022	7.67535	7.64371	7.75619	7.74853	8.26913	0.195131	0.163491	0.275969	0.268309	0.788912
ASXL1	123.809	170.182	214.357	160.225	168.666	214.656	1.37455	1.73136	1.29414	1.36231	1.73377	6.95197	7.41093	7.74387	7.32396	7.39803	7.74588	0.458963	0.791903	0.37199	0.44606	0.793913
GLI1	9.26459	17.605	22.2199	16.4615	13.7041	16.1801	1.90024	2.39837	1.77682	1.4792	1.74644	3.21173	4.13791	4.47378	4.04102	3.77654	4.01615	0.926185	1.26206	0.829297	0.564812	0.80442
DUSP5	1331.57	1519.9	1988.03	1943.56	2476.23	2328.85	1.14143	1.49299	1.45959	1.85963	1.74895	10.3789	10.5698	10.9571	10.9245	11.2739	11.1854	0.190841	0.578207	0.545564	0.895014	0.806487
MAPK8	58.9565	119.323	121.556	148.154	130.716	103.553	2.02391	2.06179	2.51293	2.21717	1.75642	5.88158	6.89873	6.92548	7.21095	7.0303	6.69422	1.01715	1.0439	1.32937	1.14872	0.812641
RAC3	64.0099	50.8589	62.7386	70.2358	86.4415	113.261	-1.25858	-1.02026	1.09726	1.35044	1.76942	6.00022	5.66843	5.97128	6.13413	6.43365	6.8235	-0.331796	-0.0289412	0.13391	0.433429	0.823279
RAD51	63.1677	60.6394	71.888	95.4767	105.416	112.182	-1.04169	1.13805	1.51148	1.66884	1.77594	5.98111	5.92218	6.16768	6.57708	6.71996	6.8097	-0.0589305	0.186565	0.595962	0.738842	0.828582
FZD3	89.277	95.8494	108.486	128.4	128.608	158.565	1.07362	1.21516	1.43822	1.44055	1.7761	6.48022	6.5827	6.76136	7.0045	7.00684	7.30893	0.102481	0.281143	0.524282	0.526621	0.828713
LEPR	40.4273	58.6833	52.2822	63.6512	56.9249	72.2711	1.45158	1.29324	1.57446	1.40808	1.78768	5.33726	5.87488	5.70825	5.99211	5.83099	6.17535	0.53762	0.370989	0.654856	0.493729	0.838088
NFKBIA	372.268	425.454	426.1	530.06	678.882	667.698	1.14287	1.1446	1.42387	1.82364	1.7936	8.5402	8.73286	8.73505	9.05001	9.40702	9.38305	0.192661	0.194849	0.509814	0.866819	0.842854
BCL2L1	208.032	154.533	202.594	178.882	297.274	381.85	-1.3462	-1.02685	-1.16296	1.42898	1.83553	7.70066	7.27177	7.66244	7.48286	8.21565	8.57686	-0.428895	-0.038219	-0.217801	0.514988	0.8762
DTX3	16.8447	24.4514	19.6058	20.8512	20.0291	31.2815	1.45158	1.16392	1.23785	1.18905	1.85705	4.07422	4.61184	4.29321	4.38206	4.32403	4.96724	0.53762	0.218986	0.307837	0.249804	0.893014
GNGT1	9.26459	4.89028	7.84233	17.5589	18.975	17.2588	-1.89449	-1.18136	1.89527	2.04812	1.86287	3.21173	2.28992	2.97128	4.13413	4.24603	4.10926	-0.921812	-0.240445	0.922406	1.0343	0.89753
GSK3B	362.161	374.595	439.171	406.05	425.883	681.721	1.03433	1.21264	1.12119	1.17595	1.88237	8.50049	8.54919	8.77864	8.66552	8.73431	9.41304	0.0486996	0.278148	0.165026	0.233823	0.912549
GADD45B	55.5876	26.4075	64.0457	99.8665	112.796	105.71	-2.10499	1.15216	1.79656	2.02915	1.90168	5.79669	4.72288	6.00103	6.64193	6.81757	6.72397	-1.07381	0.20434	0.845238	1.02088	0.927277
VEGFA	276.253	477.291	531.971	403.856	405.853	527.471	1.72773	1.92567	1.4619	1.46913	1.90937	8.10985	8.89873	9.0552	8.6577	8.66482	9.04295	0.788877	0.945357	0.547848	0.554967	0.9331
PPP3CC	102.753	108.564	103.257	99.8665	123.337	197.397	1.05656	1.00491	-1.0289	1.20033	1.92109	6.68303	6.7624	6.6901	6.64193	6.94647	7.62496	0.0793704	0.00706719	-0.0411051	0.263432	0.941924
DUSP4	167.605	241.58	227.428	266.676	295.166	323.602	1.44136	1.35693	1.5911	1.76108	1.93074	7.38892	7.91636	7.82926	8.05895	8.20538	8.33808	0.527434	0.440343	0.670025	0.816463	0.949155
PPARGC1A	110.333	118.345	129.398	134.984	125.446	213.577	1.07261	1.1728	1.22343	1.13697	1.93575	6.78572	6.88685	7.01568	7.07665	6.97092	7.73861	0.101132	0.229957	0.290929	0.185199	0.952895
PPP2CB	177.712	182.896	189.523	211.805	228.754	348.411	1.02917	1.06646	1.19184	1.28722	1.96054	7.4734	7.51488	7.56623	7.72659	7.83765	8.44465	0.0414871	0.0928337	0.253195	0.364256	0.971252
LIG4	80.8546	168.226	96.7221	158.03	130.716	161.801	2.08059	1.19625	1.9545	1.61668	2.00113	6.33726	7.39425	6.59577	7.30406	7.0303	7.33808	1.05699	0.258515	0.9668	0.693038	1.00082
MAP3K1	368.057	444.037	440.478	432.389	635.661	737.812	1.20644	1.19676	1.17479	1.72707	2.00461	8.52379	8.79454	8.78292	8.75619	9.31211	9.52711	0.270751	0.259139	0.2324	0.788329	1.00332
HDAC11	26.1093	32.2758	57.5104	28.5333	49.5457	52.855	1.23618	2.20268	1.09284	1.89763	2.02437	4.70649	5.01238	5.84575	4.83457	5.63069	5.72397	0.30589	1.13926	0.128081	0.924197	1.01747
NFE2L2	130.547	211.26	152.925	177.784	199.237	269.668	1.61827	1.17142	1.36185	1.52618	2.06569	7.02842	7.72288	7.25668	7.47398	7.63834	8.07504	0.694455	0.228264	0.445563	0.609922	1.04662
WNT11	6.73789	6.84639	2.61411	8.77947	7.37915	14.0227	1.0161	-2.57751	1.303	1.09517	2.08118	2.7523	2.77534	1.38632	3.13413	2.88346	3.8097	0.0230468	-1.36598	0.381838	0.131159	1.0574
TNFAIP3	511.237	573.14	705.81	679.311	826.465	1072.2	1.12109	1.38059	1.32876	1.6166	2.09727	8.99785	9.16274	9.46314	9.40793	9.69081	10.0664	0.164896	0.465287	0.41008	0.692961	1.06851
CASP8	217.297	243.536	281.017	328.133	395.312	457.357	1.12075	1.29324	1.51007	1.81922	2.10476	7.76352	7.92799	8.13451	8.35814	8.62685	8.83718	0.164467	0.370989	0.594612	0.863324	1.07365
IDH1	128.862	162.357	139.855	192.051	162.341	273.983	1.25993	1.08531	1.49036	1.25981	2.12617	7.00968	7.34303	7.12779	7.58534	7.34289	8.09794	0.333343	0.118103	0.575661	0.333203	1.08826
SMAD4	129.704	186.809	188.216	201.928	219.266	277.219	1.44026	1.45112	1.55683	1.69051	2.13731	7.01908	7.54542	7.55624	7.6577	7.77654	8.11488	0.526334	0.537162	0.638613	0.757457	1.0958
BCL2	196.241	390.244	431.328	398.368	381.608	424.997	1.9886	2.19795	2.03	1.94459	2.16569	7.61648	8.60823	8.75264	8.63796	8.57595	8.73131	0.991751	1.13616	1.02148	0.959464	1.11483
BIRC3	69.9056	97.8055	94.108	84.5024	113.85	155.329	1.39911	1.34622	1.20881	1.62862	2.22198	6.12734	6.61184	6.55624	6.40092	6.83099	7.27918	0.484509	0.428909	0.273585	0.703652	1.15185
SOS2	42.1118	65.5297	47.054	54.8717	76.954	93.8445	1.55609	1.11736	1.303	1.82737	2.22846	5.39615	6.03408	5.55624	5.77799	6.26592	6.5522	0.637925	0.160093	0.381838	0.869773	1.15605
FGF13	6.73789	7.82444	10.4564	19.7538	15.8125	15.1014	1.16126	1.55189	2.93175	2.3468	2.24127	2.7523	2.96799	3.38632	4.30406	3.98299	3.91661	0.215692	0.634024	1.55176	1.23069	1.16432
GADD45A	57.272	140.84	87.5727	114.133	103.308	133.755	2.45914	1.52907	1.99282	1.80381	2.33544	5.83976	7.13791	6.45241	6.83457	6.69081	7.06345	1.29815	0.61265	0.994814	0.851051	1.22369
HDAC5	128.02	147.686	193.444	154.738	203.454	310.658	1.15362	1.51105	1.2087	1.58924	2.42664	7.00022	7.20639	7.59577	7.27369	7.66856	8.27918	0.206169	0.59555	0.273461	0.668334	1.27896
KAT2B	52.2186	57.7053	49.6681	49.3845	53.7624	127.283	1.10507	-1.05135	-1.05739	1.02956	2.43751	5.70649	5.85063	5.63425	5.62599	5.74853	6.9919	0.144139	-0.072245	-0.0805056	0.0420333	1.28541
IGF1	5.89565	4.89028	11.7635	9.8769	11.5958	15.1014	-1.20559	1.99528	1.67529	1.96684	2.56145	2.55965	2.28992	3.55624	3.30406	3.53553	3.91661	-0.269735	0.996594	0.744408	0.975881	1.35696
COL2A1	12.6335	22.4953	30.0623	21.9487	24.2458	34.5175	1.7806	2.37956	1.73733	1.91916	2.73221	3.65919	4.49155	4.90988	4.45606	4.59966	5.10926	0.832363	1.2507	0.796875	0.940476	1.45007
COL27A1	5.05341	3.91222	6.53528	6.5846	8.43332	14.0227	-1.2917	1.29324	1.303	1.66884	2.77491	2.33726	1.96799	2.70825	2.7191	3.0761	3.8097	-0.369271	0.370989	0.381838	0.738842	1.47244
KRAS	48.0074	79.2225	91.4939	107.549	113.85	133.755	1.65021	1.90583	2.24025	2.3715	2.78614	5.58519	6.30784	6.5156	6.74884	6.83099	7.06345	0.722652	0.930417	1.16366	1.2458	1.47827
CDKN2D	6.73789	5.86833	7.84233	5.48717	10.5416	19.4161	-1.14818	1.16392	-1.22794	1.56453	2.88163	2.7523	2.55295	2.97128	2.45606	3.39803	4.27918	-0.199346	0.218986	-0.296234	0.645732	1.52689
FN1	6.73789	8.8025	11.7635	6.5846	12.65	19.4161	1.30642	1.74587	-1.02328	1.87744	2.88163	2.7523	3.13791	3.55624	2.7191	3.66106	4.27918	0.385617	0.803949	-0.0331999	0.908767	1.52689
JAG2	45.4807	46.9467	58.8175	52.6768	62.1957	134.834	1.03223	1.29324	1.15822	1.36752	2.96464	5.50718	5.55295	5.87817	5.7191	5.95874	7.07504	0.0457668	0.370989	0.211913	0.45156	1.56786
NKD1	5.89565	6.84639	6.53528	7.68204	4.21666	18.3374	1.16126	1.10849	1.303	-1.39818	3.11033	2.55965	2.77534	2.70825	2.94149	2.0761	4.19672	0.215692	0.148597	0.381838	-0.483551	1.63707
DUSP8	13.4758	8.8025	16.9917	27.4358	27.4083	43.1469	-1.5309	1.26091	2.03594	2.03389	3.20181	3.7523	3.13791	4.08676	4.77799	4.77654	5.43119	-0.614383	0.334463	1.02569	1.02424	1.67889
JUN	36.2161	188.765	343.755	223.876	135.987	117.575	5.21217	9.49178	6.18168	3.75488	3.24649	5.17856	7.56045	8.42524	7.80656	7.08733	6.87744	2.38188	3.24668	2.628	1.90877	1.69888
BMP5	5.05341	9.78055	6.53528	14.2666	12.65	17.2588	1.93543	1.29324	2.82317	2.50325	3.41527	2.33726	3.28992	2.70825	3.83457	3.66106	4.10926	0.952657	0.370989	1.49731	1.3238	1.772
CDKN1A	29.4783	52.815	56.2034	58.164	78.0082	104.631	1.79166	1.9066	1.97311	2.6463	3.54944	4.88158	5.72288	5.81258	5.86205	6.28555	6.70917	0.841296	0.931006	0.980475	1.40397	1.82759
ID4	5.05341	9.78055	15.6847	9.8769	7.37915	19.4161	1.93543	3.10377	1.9545	1.46023	3.84218	2.33726	3.28992	3.97128	3.30406	2.88346	4.27918	0.952657	1.63402	0.9668	0.546197	1.94192
EFNA1	6.73789	14.6708	13.0706	10.9743	11.5958	25.8881	2.17736	1.93986	1.62875	1.72099	3.84218	2.7523	3.87488	3.70825	3.45606	3.53553	4.69422	1.12258	0.955952	0.703766	0.783236	1.94192
NFKBIZ	23.5826	76.2883	83.6515	71.3332	67.4665	98.1592	3.23494	3.54717	3.02482	2.86086	4.16236	4.55965	6.25339	6.38632	6.1565	6.0761	6.61705	1.69374	1.82667	1.59685	1.51645	2.0574
PIM1	31.1627	34.2319	58.8175	86.6973	114.904	141.306	1.09849	1.88743	2.78208	3.68722	4.53446	4.96175	5.09727	5.87817	6.43791	6.84428	7.14268	0.135521	0.916424	1.47616	1.88254	2.18093
IRS1	5.89565	8.8025	10.4564	6.5846	11.5958	26.9668	1.49305	1.77359	1.11686	1.96684	4.57402	2.55965	3.13791	3.38632	2.7191	3.53553	4.75311	0.578262	0.826669	0.159445	0.975881	2.19346
SFRP1	4.21118	7.82444	10.4564	4.38973	3.16249	19.4161	1.85802	2.48302	1.0424	-1.3316	4.61061	2.07422	2.96799	3.38632	2.13413	1.66106	4.27918	0.893764	1.3121	0.0599095	-0.413161	2.20496
FOS	23.5826	365.793	453.548	193.148	113.85	113.261	15.5111	19.2323	8.19029	4.8277	4.80272	4.55965	8.51488	8.82511	7.59357	6.83099	6.8235	3.95523	4.26546	3.03391	2.27134	2.26385
CDKN1C	10.9491	10.7586	9.14939	13.1692	27.4083	60.4057	-1.0177	-1.1967	1.20277	2.50325	5.51697	3.45274	3.42742	3.19367	3.7191	4.77654	5.91661	-0.0253163	-0.259061	0.26636	1.3238	2.46388
DDIT3	85.9081	383.398	414.336	522.378	566.087	799.297	4.46288	4.82302	6.08067	6.58945	9.30409	6.42472	8.5827	8.69466	9.02895	9.14488	9.64259	2.15798	2.26994	2.60423	2.72016	3.21787

## Sheet: Table S2
Table S2. Original Blots files with molecular markers
Figure 1 d		L363 : DMSO, 0, 4,8, 12, 24 and 48h
		UTMC2 : DMSO, 0, 4,8, 12, 24 and 48h
Figure 1 g
L363 : DMSO, 0, 4,8, 12, 24 and 48h
					*Ca46 cell line data was not used in the manuscript
					Ca46: DMSO, 0, 4,8, 12, 24 and 48h
Figure 2 d
Figure 2 e
Figure 3 a and b
L363 : DMSO, 0, 4,8, 12, 24 and 48h
Figure 4 b
Figure 4 c
Figure 4 f
Figure 5c
Figure 5a
Figure 5 d
Figure 6
Supplementary Figure 1g
								*Middle three lanes are D089 (50uM) FOR 24 H
								This was not included in the figure
Supplementary Figure 2A , C and E
Supplementary Figure 3B and C
